# Supplementary material for: The Effect of Heat Treatment after Hydrothermal Reaction on the Lithium Storage Performance of a MoS2/Carbon Cloth Composite
Source: Materials (Basel). 2023 Dec 17;16(24):7678. doi: 10.3390/ma16247678 (PMC10745091; doi:10.3390/ma16247678)
Supplement: Supplementary file 1 [file materials-16-07678-s001.zip]

Archive with 1 entries (1 files):
- materials-2728733-supplementary.pdf
